# Supplementary material for: Association of health literacy and cognition levels with severity of adverse drug reactions in cancer patients: a South Asian experience
Source: Int J Clin Pharm. 2020 May 30;42(4):1168–74. doi: 10.1007/s11096-020-01062-9 (PMC7476974; doi:10.1007/s11096-020-01062-9)
Supplement: Supplementary file 1 — Supplementary material 1 (XLSX 28 kb) [file 11096_2020_1062_MOESM1_ESM.xlsx]

## Sheet: ICMR Data - Copy
Age	Gender	Education	Education	Occupation	Seriousness	Outcomes	Causality	Severity	HL	CL	Predictability	Preventability	Profileofadr	Disease	Treatment_regimen	Drugname
19	male	S	Below SSLC	semiskilled	nonserious	Recovered completely	Possible	Grade 1	A	I	Predictable	Preventable	Haematological	Colon carcinoma	Cyclophosphamide 850mg	Cyclophosphamide
24	male	C	Graduate or PG	Semiprofession	nonserious	Recovered completely	Possible	Grade 1	M	MI	Unpredictable	Not preventable	Infective	Bladder carcinoma	Gemcitabine 1700mg; Carboplatin 550mg	Gemcitabine
24	female	S	SSLC	unemployed	nonserious	Others	Possible	Grade 3 and above	M	MI	Predictable	Preventable	Haematological	Gastric carcinoma	Oxaliplatin 200mg; Capecitabine 3000mg	Oxaliplatin
25	female	S	SSLC	unemployed	nonserious	Others	Probable	Grade 1	A	I	Predictable	Preventable	Gastrointestinal	Ovarian choriocarcinoma	Oxaliplatin 85mg; 5-FU 4100mg;	Oxaliplatin
26	male	C	PUC/ Dip	unemployed	serious	Recovered completely	Possible	Grade 3 and above	I	I	Predictable	Preventable	Haematological	Breast carcinoma	Paclitaxel 260mg; Carboplatin 300mg	Paclitaxel
28	female	S	Below SSLC	unemployed	nonserious	Recovered completely	Possible	Grade 2	M	MI	Predictable	Preventable	Dermatological	Ovarian carcinoma	Paclitaxel 350mg, Carboplatin 300mg	Paclitaxel
28	male	S	SSLC	Clerical shopowner farmer	serious	Recovered completely	Possible	Grade 3 and above	I	I	Predictable	Preventable	Haematological	Colon carcinoma	Cisplatin 70mg; Cyclophosphamide 850mg	Cisplatin
29	male	S	Below SSLC	unskilled	nonserious	Recovered completely	Possible	Grade 2	M	SI	Predictable	Preventable	Gastrointestinal	CML	Cytarabine 150mg; Imatinib 500mg	Cytarabine
32	female	C	Graduate or PG	unemployed	serious	Recovered completely	Possible	Grade 2	I	MI	Predictable	Preventable	Gastrointestinal	Ovarian carcinoma	Paclitaxel 200mg; Carboplatin 530mg	Paclitaxel
32	male	S	Below SSLC	Skilled	serious	Recovered completely	Possible	Grade 3 and above	I	SI	Predictable	Preventable	Haematological	Multiple Myeloma	Bortezomib 2mg; Thalidomide 300mg; Melphalan 15mg	Bortezomib
32	female	C	PUC/ Dip	unemployed	serious	Recovered completely	Possible	Grade 3 and above	M	SI	Predictable	Preventable	Haematological	Multiple Myeloma	Bortezomib 2mg; Thalidomide 300mg; Melphalan 15mg	Bortezomib
32	male	C	Graduate or PG	unemployed	serious	Recovered completely	Possible	Grade 3 and above	I	MI	Predictable	Not preventable	Infective	Mixed germ cell testicular tumor	Cisplatin 40mg; Etoposide 200mg	Cisplatin
33	male	C	Graduate or PG	unemployed	serious	Recovered completely	Possible	Grade 2	M	I	Predictable	Not preventable	Others	Multiple Myeloma	Bortezomib 2mg; Thalidomide 300mg; Melphalan 15mg	Bortezomib
34	female	S	SSLC	unemployed	nonserious	Recovered completely	Possible	Grade 1	M	I	Predictable	Preventable	Gastrointestinal	Cervical carcinoma	Cisplatin 60mg	Cisplatin
34	female	S	SSLC	unemployed	nonserious	Others	Probable	Grade 1	I	I	Predictable	Preventable	Haematological	Breast carcinoma	Paclitaxel 140mg; Trastuzumab 140mg	Paclitaxel
34	female	S	SSLC	unemployed	serious	Recovered completely	Possible	Grade 1	M	MI	Predictable	Not preventable	Infective	NHL	Cyclophosphamide 1100mg; Rituximab 550mg; Doxorubicin 700mg	Cyclophosphamide, rituximab
34	female	S	SSLC	unemployed	nonserious	Recovered completely	Possible	Grade 2	A	I	Predictable	Not preventable	Others	Lung cancer	Rituximab 500mg; Gemcitabine 2000mg; Oxaliplatin 150mg	Rituximab
34	male	S	SSLC	unskilled	nonserious	Recovered completely	Probable	Grade 2	A	I	Predictable	Preventable	Dermatological	Ovarian carcinoma	Paclitaxel 350mg, Carboplatin 300mg	Paclitaxel
34	female	S	Below SSLC	Clerical shopowner farmer	serious	Recovered completely	Probable	Grade 2	I	MOI	Predictable	Not preventable	Others	ALL	Methotrexate 8500mg; Vincristine 6.8mg; Daunorubicin 100mg	Methotrexate
34	male	S	SSLC	Clerical shopowner farmer	serious	Recovered completely	Possible	Grade 2	M	I	Predictable	Not preventable	Others	Breast carcinoma	Doxorubicin 80mg; Cyclophosphamide 800mg	Doxorubicin
34	female	C	PUC/ Dip	unemployed	serious	Recovered completely	Probable	Grade 2	A	MI	Predictable	Not preventable	Others	Rectosigmoid carcinoma	Irinotecan 300mg	Irinotecan
34	male	C	PUC/ Dip	unemployed	serious	Recovered completely	Possible	Grade 3 and above	M	I	Predictable	Preventable	Gastrointestinal	Breast carcinoma	Doxorubicin 100mg; Cyclophosphamide 1000mg	Doxorubicin
34	male	S	SSLC	Clerical shopowner farmer	serious	Recovered completely	Possible	Grade 3 and above	I	I	Predictable	Preventable	Haematological	Lung carcinoma	Paclitaxel 300mg; Carboplatin 600mg	Paclitaxel
34	male	S	SSLC	Skilled	serious	Recovered completely	Possible	Grade 3 and above	I	I	Predictable	Preventable	Haematological	Breast carcinoma	Doxorubicin 100mg; Cyclophosphamide 1000mg	Cyclophosphamide
34	male	C	Graduate or PG	unemployed	serious	Recovered completely	Possible	Grade 3 and above	I	I	Predictable	Preventable	Haematological	Esophageal carcinoma	Cisplatin 55mg	Cisplatin
34	male	S	SSLC	Clerical shopowner farmer	serious	Recovered completely	Possible	Grade 3 and above	I	I	Predictable	Not preventable	Others	AML	Cytarabine 5g	Cytarabine
34	male	C	Graduate or PG	Skilled	nonserious	Recovered completely	Possible	Grade 3 and above	M	MI	Predictable	Not preventable	Infective	NHL	Doxorubicin 90mg;Rituximab 700mg; Cyclophosphamide 1350mg; Vinblastine 2mg	Cyclophosphamide
34	male	C	Graduate or PG	unemployed	serious	Others	Possible	Grade 3 and above	M	MI	Predictable	Not preventable	Respiratory	CML	Nilotinib 800mg	Nilotinib
34	male	C	Graduate or PG	Semiprofession	serious	Recovered completely	Possible	Grade 3 and above	M	I	Predictable	Not preventable	Infective	ALL	Cytarabine 100mg	Cytarabine
35	female	S	SSLC	unemployed	nonserious	Recovered completely	Probable	Grade 2	M	I	Predictable	Not preventable	Others	Breast carcinoma	Doxorubicin 95mg; Cyclophosphamide 950mg	Doxorubicin
35	female	C	Graduate or PG	unemployed	serious	Recovered completely	Possible	Grade 2	I	MI	Predictable	Preventable	Gastrointestinal	Breast carcinoma	Doxorubicin 30mg	Doxorubicin
35	female	C	PUC/ Dip	unemployed	serious	Recovered completely	Possible	Grade 3 and above	I	I	Predictable	Preventable	Haematological	Acute promyelocytic leukemia	Arsenic trioxide 10mg; Doxorubicin 65mg	Arsenic trioxide
35	male	C	PUC/ Dip	unemployed	serious	Recovered completely	Probable	Grade 3 and above	I	I	Unpredictable	Not preventable	Neurological	NHL	Rituximab 550mg; Cyclophosphamide 1070mg	Rituximab
35	male	C	PUC/ Dip	unemployed	serious	Recovered completely	Possible	Grade 3 and above	A	MI	Predictable	Preventable	Haematological	Ovarian carcinoma	Paclitaxel 220mg; Carboplatin 500mg	Paclitaxel
36	male	S	SSLC	semiskilled	nonserious	Others	Possible	Grade 1	I	I	Predictable	Preventable	Metabolic	Esophageal carcinoma	Cisplatin 60mg	Cisplatin
36	male	S	Below SSLC	unskilled	nonserious	Recovered completely	Probable	Grade 2	I	SI	Predictable	Preventable	Infective	Ovarian carcinoma	Paclitaxel 260mg, Carboplatin 430mg	Paclitaxel
36	male	C	Graduate or PG	Clerical shopowner farmer	nonserious	Recovered completely	Probable	Grade 2	I	I	Predictable	Preventable	Haematological	HL	Rituximab 450mg; Mechlorethamine 20mg	Rituximab
36	male	S	Below SSLC	Clerical shopowner farmer	nonserious	Others	Probable	Grade 2	A	I	Predictable	Preventable	Gastrointestinal	Multiple Myeloma	Bortezomib 2mg; Thalidomide 300mg; Melphalan 15mg	Bortezomib
36	male	C	PUC/ Dip	unemployed	serious	Recovered completely	Possible	Grade 3 and above	M	I	Predictable	Preventable	Haematological	Acute promyelocytic leukemia	Arsenic trioxide 10mg; Doxorubicin 95mg	Arsenic trioxide
36	male	C	PUC/ Dip	unemployed	serious	Recovered completely	Possible	Grade 3 and above	I	MI	Predictable	Preventable	Haematological	Breast carcinoma	Doxorubicin 76mg; Cyclophosphamide 850mg	Doxorubicin
36	female	C	Graduate or PG	unemployed	serious	Recovered completely	Probable	Grade 3 and above	M	I	Predictable	Preventable	Haematological	Breast carcinoma	Doxorubicin 80mg; Cyclophosphamide 800mg	Doxorubicin
37	female	C	PUC/ Dip	unemployed	nonserious	Recovered completely	Probable	Grade 1	I	MI	Predictable	Preventable	Gastrointestinal	Esophageal carcinoma	Cisplatin 70mg	Cisplatin
37	male	S	SSLC	Clerical shopowner farmer	nonserious	Others	Possible	Grade 1	A	I	Unpredictable	Not preventable	Gastrointestinal	Breast carcinoma	Doxorubicin 85mg; Cyclophosphamide 850mg	Cyclophosphamide
37	female	C	Graduate or PG	Semiprofession	serious	Recovered completely	Possible	Grade 3 and above	I	I	Predictable	Preventable	Haematological	Acute promyelocytic leukemia	Arsenic trioxide 10mg; Doxorubicin 75mg	Arsenic trioxide
37	male	C	Graduate or PG	unemployed	serious	Recovered completely	Probable	Grade 3 and above	I	I	Predictable	Preventable	Gastrointestinal	Breast carcinoma	Doxorubicin 85mg; Cyclophosphamide 1050mg	Cyclophosphamide
37	female	C	PUC/ Dip	unemployed	serious	Recovered completely	Possible	Grade 3 and above	I	I	Predictable	Preventable	Gastrointestinal	Breast carcinoma	Doxorubicin 90mg; Cyclophosphamide 900mg	Doxorubicin
38	male	S	Below SSLC	unskilled	nonserious	Recovered completely	Possible	Grade 1	I	MOI	Predictable	Preventable	Metabolic	Ovarian carcinoma	Paclitaxel 260mg; Carboplatin 500mg	Paclitaxel
38	male	C	PUC/ Dip	unemployed	nonserious	Others	Probable	Grade 1	A	I	Unpredictable	Not preventable	Gastrointestinal	Ovarian carcinoma	Paclitaxel 260mg; Carboplatin 500mg	Paclitaxel
38	female	S	Below SSLC	unemployed	nonserious	Recovered completely	Possible	Grade 1	I	I	Unpredictable	Not preventable	Gastrointestinal	Anterior mediastinal tumor	Cisplatin 30mg; Vinblastine 5.2mg; Ifosfamide 29mg	Cisplatin
38	female	C	Graduate or PG	unemployed	nonserious	Recovered completely	Possible	Grade 2	A	I	Predictable	Not preventable	Others	NHL	Rituximab 800mg; Bendamustine 140mg	Rituximab
38	male	S	Below SSLC	Clerical shopowner farmer	serious	Recovered completely	Possible	Grade 3 and above	I	I	Predictable	Preventable	Haematological	Esophageal carcinoma	Cisplatin 140mg; Carboplatin 500mg	Cisplatin
38	female	S	Below SSLC	unemployed	serious	Recovered completely	Possible	Grade 3 and above	I	MI	Predictable	Preventable	Haematological	Breast carcinoma	Doxorubicin 100mg; Cyclophosphamide 1000mg	Doxorubicin
38	female	S	SSLC	unemployed	serious	Recovered completely	Possible	Grade 3 and above	I	MI	Predictable	Preventable	Haematological	NHL	Doxorubicin 90mg;Rituximab 700mg; Cyclophosphamide 1350mg; Vinblastine 2mg	Rituximab
38	male	C	PUC/ Dip	unemployed	serious	Recovered completely	Possible	Grade 3 and above	A	I	Predictable	Preventable	Haematological	AML	Cytarabine 200mg	Cytarabine
38	female	C	PUC/ Dip	unemployed	nonserious	Others	Probable	Grade 3 and above	I	I	Predictable	Preventable	Haematological	NHL	Doxorubicin 80mg;Rituximab 550mg; Cyclophosphamide 1100mg; Vinblastine 1.9mg	Cyclophosphamide
39	male	S	Below SSLC	unskilled	nonserious	Recovered completely	Possible	Grade 1	M	I	Unpredictable	Not preventable	Others	Breast carcinoma	Paclitaxel 120mg; Trastuzumab 118mg	Paclitaxel
42	female	S	Below SSLC	unemployed	nonserious	Recovered completely	Probable	Grade 1	I	MOI	Predictable	Not preventable	Others	Lung carcinoma	Pemetrexed 800mg; Carboplatin 450mg; Gefitinib 250mg	Pemetrexed
42	male	C	Graduate or PG	Semiprofession	serious	Recovered completely	Possible	Grade 1	A	I	Predictable	Not preventable	Others	Oropharyngeal carcinoma	Cisplatin 70mg	Cisplatin
42	male	S	Below SSLC	unskilled	serious	Recovered completely	Possible	Grade 1	M	MI	Predictable	Not preventable	Others	Lung carcinoma	Cisplatin 150mg; Gemcitabine 1500mg	Cisplatin
42	female	S	Below SSLC	unemployed	nonserious	Recovered completely	Probable	Grade 1	M	MI	Predictable	Not preventable	Others	Tongue carcinoma	Carboplatin 140mg	Carboplatin
42	female	S	Below SSLC	Clerical shopowner farmer	nonserious	Others	Possible	Grade 2	I	SI	Unpredictable	Not preventable	Infective	ALL	Vincristine 2.2mg; Daunorubicin 85mg	Vincristine
42	male	S	Below SSLC	Clerical shopowner farmer	serious	Recovered completely	Probable	Grade 2	A	I	Predictable	Preventable	Gastrointestinal	AML	Cytarabine 5g	Cytarabine
42	female	S	SSLC	unemployed	serious	Recovered completely	Possible	Grade 2	M	MI	Predictable	Not preventable	Others	Breast carcinoma	Doxorubicin 95mg; Cyclophosphamide 950mg	Doxorubicin
42	female	S	SSLC	unemployed	nonserious	Recovered completely	Probable	Grade 2	M	MI	Predictable	Not preventable	Neurological	Breast carcinoma	Doxorubicin 80mg; Cyclophosphamide 800mg	Cyclophosphamide
42	female	C	PUC/ Dip	Semiprofession	nonserious	Others	Possible	Grade 2	A	I	Predictable	Not preventable	Others	Breast Carcinoma	Trastuzumab 300mg; Tamoxifen 20mg	Trastuzumab
42	female	S	Below SSLC	unemployed	nonserious	Recovered completely	Possible	Grade 3 and above	I	I	Predictable	Preventable	Haematological	Buccal carcinoma	Cisplatin 120mg; 5-FU 1000mg	Cisplatin
42	male	C	Graduate or PG	Semiprofession	serious	Recovered completely	Probable	Grade 3 and above	M	MI	Predictable	Preventable	Haematological	Multiple Myeloma	Bortezomib 2mg; Thalidomide 300mg; Melphalan 15mg	Bortezomib
42	female	S	Below SSLC	unemployed	serious	Recovered completely	Possible	Grade 3 and above	I	MI	Predictable	Preventable	Haematological	Breast carcinoma	Doxorubicin 85mg; Cyclophosphamide 850mg	Doxorubicin
42	female	C	PUC/ Dip	unemployed	serious	Recovered completely	Probable	Grade 3 and above	I	MI	Predictable	Preventable	Haematological	Lung carcinoma	Doxorubicin 72mg; Cyclophosphamide 750mg	Doxorubicin
42	female	S	SSLC	unemployed	serious	Others	Probable	Grade 3 and above	I	MI	Predictable	Preventable	Haematological	Ovarian carcinoma	Paclitaxel 200mg; Carboplatin 530mg	Paclitaxel
42	male	S	SSLC	Skilled	serious	Others	Definite	Grade 3 and above	I	MI	Unpredictable	Not preventable	Metabolic	Breast carcinoma	Doxorubicin 70mg; Cyclophosphamide 760mg	Doxorubicin
43	female	S	Below SSLC	unemployed	serious	Recovered completely	Possible	Grade 2	M	MI	Predictable	Preventable	Gastrointestinal	Ovarian carcinoma	Paclitaxel 350mg, Carboplatin 300mg	Paclitaxel
43	female	S	Below SSLC	unemployed	nonserious	Others	Possible	Grade 2	M	MI	Predictable	Preventable	Haematological	ALL	Methotrexate 3500mg	Methotrexate
43	male	C	Graduate or PG	Semiprofession	nonserious	Others	Probable	Grade 2	A	I	Predictable	Preventable	Haematological	Breast carcinoma	Cyclophosphamide 500mg; Doxorubicin 85mg	Doxorubicin
43	male	S	Below SSLC	semiskilled	serious	Recovered completely	Possible	Grade 2	M	MOI	Predictable	Preventable	Haematological	Testicular germ cell tumor	Cisplatin 50mg; Etoposide 300mg; Bleomycin 300mg	Cisplatin
43	female	S	Below SSLC	unemployed	serious	Others	Possible	Grade 3 and above	I	SI	Predictable	Preventable	Gastrointestinal	Multiple Myeloma	Bortezomib 2mg; Thalidomide 300mg; Melphalan 15mg	Bortezomib
43	female	S	Below SSLC	unemployed	serious	Recovered completely	Probable	Grade 3 and above	I	MI	Predictable	Preventable	Gastrointestinal	Endometrial carcinoma	Doxorubicin 65mg	Doxorubicin
43	male	C	Graduate or PG	Clerical shopowner farmer	serious	Recovered completely	Probable	Grade 3 and above	M	I	Predictable	Preventable	Haematological	NHL	Doxorubicin 90mg;Rituximab 700mg; Cyclophosphamide 1350mg; Vinblastine 2mg	Bendamustine
43	female	S	Below SSLC	unemployed	serious	Others	Possible	Grade 3 and above	I	SI	Predictable	Not preventable	Gastrointestinal	NHL	Rituximab 600mg; Bendamustine 200mg	Rituximab
43	female	S	Below SSLC	unemployed	serious	Others	Probable	Grade 3 and above	I	MOI	Unpredictable	Not preventable	Genitourinary	Lung carcinoma	Etoposide 100mg	Etoposide
44	female	C	PUC/ Dip	unemployed	nonserious	Recovered completely	Probable	Grade 1	I	MI	Predictable	Preventable	Gastrointestinal	Pancreatic carcinoma	Capecitabine 2000mg	Capecitabine
44	male	S	SSLC	Skilled	nonserious	Recovered completely	Probable	Grade 1	M	I	Predictable	Preventable	Genitourinary	Oral carcinoma	Nimotuzumab 200mg	Nimotuzumab
44	male	C	Graduate or PG	Clerical shopowner farmer	nonserious	Recovered completely	Possible	Grade 1	I	MOI	Predictable	Not preventable	Infective	Pancreatic carcinoma	Gemcitabine 1600mg	Gemcitabine
44	female	C	PUC/ Dip	Semiprofession	nonserious	Others	Possible	Grade 2	A	MI	Predictable	Preventable	Dermatological	Endometrial carcinoma	Paclitaxel 280mg; Carboplatin 500mg	Paclitaxel
44	male	S	Below SSLC	unskilled	nonserious	Recovered completely	Possible	Grade 2	I	MOI	Predictable	Preventable	Gastrointestinal	NHL	Rituximab 800mg; Bendamustine 140mg	Rituximab
44	female	S	SSLC	unemployed	nonserious	Recovered completely	Probable	Grade 2	A	I	Predictable	Preventable	Haematological	Gastric carcinoma	Capecitabine 1500mg	Capecitabine
44	female	S	SSLC	unemployed	nonserious	Others	Probable	Grade 2	M	I	Unpredictable	Not preventable	Others	Breast carcinoma	Doxorubicin 95mg; Cyclophosphamide 950mg	Doxorubicin
44	female	S	Below SSLC	unemployed	serious	Recovered completely	Possible	Grade 3 and above	I	MI	Predictable	Preventable	Haematological	Breast carcinoma	Trastuzumab 240mg	Trastuzumab
44	male	S	Below SSLC	Clerical shopowner farmer	serious	Recovered completely	Possible	Grade 3 and above	I	I	Predictable	Preventable	Haematological	Sigmoid carcinoma	Oxaliplatin 200mg	Oxaliplatin
44	female	S	Below SSLC	unemployed	serious	Recovered completely	Probable	Grade 3 and above	I	SI	Predictable	Preventable	Haematological	Breast carcinoma	Paclitaxel 117mg; Herceptin 100mg	Paclitaxel
44	female	S	SSLC	unemployed	serious	Recovered completely	Possible	Grade 3 and above	I	MI	Predictable	Preventable	Haematological	Acute Promyelocytic Leukemia	Daunorubicin 80mg; Arsenic trioxide 10mg	Daunorubicin
44	female	S	Below SSLC	unemployed	serious	Recovered completely	Possible	Grade 3 and above	I	MI	Predictable	Preventable	Haematological	NHL	Bendamustine 200mg; Rituximab 450mg	Bendamustine
44	female	S	SSLC	unemployed	serious	Recovered completely	Possible	Grade 3 and above	I	I	Predictable	Not preventable	Neurological	Rectal carcinoma	Irinotecan 100mg; Cetuximab- 680mg-420mg	Irinotecan
44	female	S	Below SSLC	unemployed	serious	Recovered completely	Possible	Grade 3 and above	I	MI	Unpredictable	Not preventable	Gastrointestinal	Breast carcinoma	Paclitaxel 280mg; Letrozole 2.5mg	Paclitaxel
44	male	C	Graduate or PG	Semiprofession	serious	Others	Probable	Grade 3 and above	I	I	Predictable	Preventable	Haematological	Large B cell lymphoma	Cyclophosphamide 1200mg; Vincristine 1.5mg; Doxorubicin 90mg	Cyclophosphamide
45	female	S	SSLC	unemployed	nonserious	Recovered completely	Possible	Grade 1	M	I	Predictable	Not preventable	Others	Breast carcinoma	Doxorubicin 140mg; Cyclophosphamide 1200mg	Doxorubicin
45	female	C	PUC/ Dip	unemployed	nonserious	Recovered completely	Possible	Grade 1	M	MI	Predictable	Not preventable	Gastrointestinal	Buccal mucosa carcinoma	Cisplatin 75mg	Cisplatin
45	female	S	Below SSLC	unemployed	nonserious	Recovered completely	Possible	Grade 1	A	I	Predictable	Preventable	Gastrointestinal	Breast carcinoma	Cyclophosphamide 1100mg; Doxorubicin 110mg	Cyclophosphamide
45	male	C	Graduate or PG	Semiprofession	nonserious	Recovered completely	Possible	Grade 2	A	I	Predictable	Preventable	Gastrointestinal	AML	Cytarabine 5g	Cytarabine
45	female	S	Below SSLC	unemployed	nonserious	Recovered completely	Possible	Grade 2	A	I	Predictable	Not preventable	Others	Breast carcinoma	Doxorubicin 75mg; Cyclophosphamide 750mg	Doxorubicin
45	male	C	Graduate or PG	Semiprofession	serious	Recovered completely	Possible	Grade 2	A	I	Predictable	Preventable	Others	Ovarian carcinoma	Paclitaxel 350mg, Carboplatin 300mg	Paclitaxel
45	female	S	Below SSLC	unemployed	nonserious	Others	Probable	Grade 2	M	I	Unpredictable	Not preventable	Respiratory	CLL	Vinblastine 10mg; Cyclophosphamide 1500mg; Ifosfamide 2000mg	Vinblastine
45	male	C	Graduate or PG	Clerical shopowner farmer	nonserious	Recovered completely	Possible	Grade 2	M	MI	Predictable	Preventable	Gastrointestinal	NHL	Cyclophosphamide 1350mg; Doxorubicin 90mg;Rituximab 700mg; Vinblastine 2mg	Cyclophosphamide
45	female	C	Graduate or PG	unemployed	serious	Recovered completely	Possible	Grade 3 and above	M	MI	Predictable	Not preventable	Others	Breast carcinoma	Doxorubicin 100mg; Cyclophosphamide 1000mg	Doxorubicin
45	female	S	Below SSLC	unemployed	serious	Recovered completely	Probable	Grade 3 and above	I	SI	Predictable	Not preventable	Others	NHL	Bendamustine 200mg; Rituximab 450mg	Rituximab
45	male	S	Below SSLC	unskilled	serious	Recovered completely	Possible	Grade 3 and above	I	MI	Predictable	Preventable	Haematological	Multiple Myeloma	Bortezomib 2mg; Thalidomide 300mg; Melphalan 15mg	Bortezomib
46	male	S	Below SSLC	Clerical shopowner farmer	nonserious	Others	Probable	Grade 1	A	I	Predictable	Preventable	Haematological	Glottic carcinoma	Nimotuzumab 200mg	Nimotuzumab
46	male	S	Below SSLC	unskilled	nonserious	Others	Probable	Grade 1	I	MOI	Predictable	Preventable	Haematological	Epiglottis carcinoma	Cisplatin 70mg	Cisplatin
46	female	S	SSLC	unemployed	nonserious	Recovered completely	Possible	Grade 1	I	I	Predictable	Preventable	Gastrointestinal	Breast carcinoma	Paclitaxel 350mg	Hydroxyurea
46	female	C	PUC/ Dip	unemployed	nonserious	Recovered completely	Possible	Grade 1	M	MI	Predictable	Not preventable	Others	Breast carcinoma	Doxorubicin 75mg; Cyclophosphamide 750mg	Doxorubicin
46	male	S	Below SSLC	Clerical shopowner farmer	nonserious	Recovered completely	Possible	Grade 2	I	SI	Predictable	Preventable	Haematological	Acute promyelocytic leukemia	Arsenic trioxide 10mg; Doxorubicin 65mg	Arsenic trioxide
46	female	C	Graduate or PG	unemployed	nonserious	Recovered completely	Possible	Grade 2	A	MI	Predictable	Preventable	Gastrointestinal	Ovarian carcinoma	Paclitaxel 280mg; Carboplatin 726mg	Paclitaxel
46	male	S	Below SSLC	Clerical shopowner farmer	nonserious	Recovered completely	Probable	Grade 2	M	I	Predictable	Not preventable	Neurological	AML	Cytarabine 5g	Cytarabine
46	male	C	Graduate or PG	Semiprofession	nonserious	Recovered completely	Probable	Grade 2	I	I	Predictable	Preventable	Dermatological	NHL	Cyclophosphamide 1350mg; Doxorubicin 90mg;Rituximab 700mg; Vinblastine 2mg	Cyclophosphamide
46	male	S	SSLC	Clerical shopowner farmer	serious	Recovered completely	Possible	Grade 2	M	MI	Predictable	Preventable	Haematological	Breast carcinoma	Paclitaxel 126mg; Doxorubicin 102mg	Paclitaxel
46	female	C	PUC/ Dip	unemployed	serious	Recovered completely	Probable	Grade 3 and above	I	SI	Predictable	Not preventable	Haematological	Breast carcinoma	Letrozole 2.5mg;Evocens (?) 4mg	Letrozole
46	male	C	Graduate or PG	Clerical shopowner farmer	serious	Recovered completely	Possible	Grade 3 and above	I	MI	Predictable	Preventable	Haematological	Hypopharynx carcinoma	Cisplatin 72mg	Cisplatin
46	female	S	Below SSLC	unemployed	serious	Recovered completely	Possible	Grade 3 and above	I	MI	Predictable	Preventable	Haematological	Lung carcinoma	Paclitaxel 260mg; Carboplatin 550mg	Paclitaxel
46	female	C	Graduate or PG	Semiprofession	serious	Recovered completely	Possible	Grade 3 and above	I	SI	Predictable	Preventable	Haematological	Lung carcinoma	Etoposide 110mg	Etoposide
46	female	S	Below SSLC	unskilled	serious	Recovered completely	Possible	Grade 3 and above	I	MI	Predictable	Preventable	Gastrointestinal	Waldenstrom macroglobulinemia / NHL	Rituximab 450mg	Rituximab
46	female	S	SSLC	unemployed	serious	Others	Probable	Grade 3 and above	M	MI	Predictable	Not preventable	Infective	Esophageal carcinoma	Cisplatin 70mg	Cisplatin
47	female	S	Below SSLC	unemployed	serious	Others	Possible	Grade 2	A	I	Predictable	Preventable	Gastrointestinal	Ovarian carcinoma	Paclitaxel 350mg, Carboplatin 300mg	Paclitaxel
47	female	S	SSLC	unemployed	serious	Recovered completely	Possible	Grade 2	M	MI	Predictable	Preventable	Gastrointestinal	Multiple Myeloma	Bortezomib 2mg; Thalidomide 300mg; Melphalan 15mg	Bortezomib
47	female	S	Below SSLC	unemployed	serious	Recovered completely	Probable	Grade 3 and above	I	SI	Predictable	Preventable	Haematological	NHL	Doxorubicin 85mg;Rituximab 650mg; Cyclophosphamide 1050mg; Vinblastine 1.9mg	Vinblastine
47	female	C	Graduate or PG	Semiprofession	serious	Recovered completely	Possible	Grade 3 and above	M	SI	Predictable	Preventable	Gastrointestinal	Lung carcinoma	Cisplatin 90mg; Etoposide 200mg	Cisplatin
47	male	S	SSLC	Clerical shopowner farmer	serious	Recovered completely	Possible	Grade 3 and above	I	MI	Predictable	Preventable	Haematological	CLL	Bendamustine 200mg; Rituximab 450mg	Bendamustine
47	female	S	Below SSLC	Profession	serious	Others	Possible	Grade 3 and above	I	SI	Predictable	Not preventable	Infective	Lung carcinoma	Carboplatin 500mg; Pemetrexed 850mg	Carboplatin
48	female	C	Graduate or PG	unemployed	nonserious	Recovered completely	Possible	Grade 1	A	I	Predictable	Preventable	Gastrointestinal	Acute promyelocytic leukemia	Arsenic trioxide 10mg; Doxorubicin 65mg	Arsenic trioxide
48	female	S	SSLC	unemployed	nonserious	Recovered completely	Probable	Grade 1	M	I	Predictable	Preventable	Gastrointestinal	Multiple Myeloma	Bortezomib 2mg; Thalidomide 300mg; Melphalan 15mg	Paclitaxel
48	female	S	Below SSLC	unemployed	serious	Recovered completely	Probable	Grade 2	I	SI	Predictable	Preventable	Gastrointestinal	NHL	Rituximab 700mg; Bendamustine 180mg	Rituximab
48	female	C	Graduate or PG	Semiprofession	serious	Recovered completely	Probable	Grade 2	A	I	Predictable	Not preventable	Gastrointestinal	Ovarian carcinoma	Paclitaxel 350mg, Carboplatin 300mg	Paclitaxel
48	female	S	SSLC	unemployed	serious	Others	Probable	Grade 2	A	I	Predictable	Preventable	Gastrointestinal	ALL	L-asparaginase 10000 units	L-asparaginase
48	female	C	Graduate or PG	Semiprofession	serious	Others	Possible	Grade 2	A	I	Predictable	Preventable	Haematological	ALL	Vincristine 6.8mg; Daunorubicin 100mg; Methotrexate 8500mg	Vincristine
48	female	S	SSLC	unemployed	nonserious	Others	Probable	Grade 2	A	MI	Predictable	Preventable	Infective	Recto-sigmoid carcinoma	Oxaliplatin 200mg	Oxaliplatin
48	female	S	Below SSLC	unemployed	nonserious	Others	Probable	Grade 2	A	I	Predictable	Not preventable	Genitourinary	Breast carcinoma	Doxorubicin 90mg; Cyclophosphamide 900mg	Cyclophosphamide
48	female	C	PUC/ Dip	unemployed	serious	Recovered completely	Probable	Grade 3 and above	I	MOI	Predictable	Preventable	Haematological	T-cell lymphoma	Vincristine 1.9mg; Cyclophosphamide 300mg; Doxorubicin 68mg	Vincristine
48	female	S	Below SSLC	unemployed	serious	Others	Possible	Grade 3 and above	I	SI	Predictable	Preventable	Haematological	Lung carcinoma	Paclitaxel 230mg; Carboplatin 5350mg	Paclitaxel
49	female	C	PUC/ Dip	unemployed	nonserious	Others	Possible	Grade 1	M	MI	Predictable	Preventable	Haematological	Tongue carcinoma	Cisplatin 50mg	Cisplatin
49	female	S	SSLC	unemployed	nonserious	Recovered completely	Possible	Grade 1	M	I	Predictable	Preventable	Gastrointestinal	Cervical carcinoma	Cisplatin 40mg	Cisplatin
49	male	S	Below SSLC	unskilled	serious	Recovered completely	Possible	Grade 2	M	MOI	Predictable	Preventable	Gastrointestinal	Lung carcinoma	Etoposide 100mg; Ifosfamide 2000mg	Etoposide
50	male	C	PUC/ Dip	Skilled	nonserious	Others	Probable	Grade 1	A	I	Predictable	Preventable	Haematological	Choriocarcinoma ovary	Carboplatin 500mg	Carboplatin
51	male	S	Below SSLC	semiskilled	nonserious	Recovered completely	Possible	Grade 1	M	MI	Predictable	Not preventable	Gastrointestinal	AML	Cytarabine 5g	Cytarabine
53	male	S	SSLC	Clerical shopowner farmer	nonserious	Recovered completely	Probable	Grade 2	A	I	Unpredictable	Not preventable	Metabolic	Breast carcinoma	Paclitaxel 230mg; Carboplatin 500mg	Paclitaxel
53	male	C	Graduate or PG	unemployed	serious	Recovered completely	Possible	Grade 2	M	MI	Predictable	Not preventable	Others	Lung cancer	Cisplatin 50mg; Etoposide 200mg	Cisplatin
53	female	S	Below SSLC	unemployed	serious	Recovered completely	Possible	Grade 3 and above	I	MOI	Predictable	Preventable	Gastrointestinal	Breast carcinoma	Cyclophosphamide 500mg; Doxorubicin 85mg	Cyclophosphamide
54	female	S	Below SSLC	unemployed	nonserious	Recovered completely	Possible	Grade 1	A	I	Predictable	Not preventable	Gastrointestinal	Oropharynx carcinoma	Cisplatin 65mg	Cisplatin
54	male	S	SSLC	semiskilled	nonserious	Recovered completely	Probable	Grade 1	I	MI	Predictable	Not preventable	Infective	NHL	Bendamustine 200mg; Rituximab 450mg	Bendamustine
54	female	S	SSLC	unemployed	serious	Recovered completely	Possible	Grade 2	M	MI	Predictable	Not preventable	Others	Gestational trophoblastic neoplasia	Methotrexate 60mg	Methotrexate
54	female	S	Below SSLC	unemployed	serious	Others	Probable	Grade 2	M	MI	Predictable	Preventable	Haematological	NHL	Bendamustine 10mg; Rituximab 700mg	Bendamustine
54	male	C	Graduate or PG	Semiprofession	serious	Recovered completely	Probable	Grade 3 and above	I	MI	Predictable	Preventable	Haematological	Multiple Myeloma	Bortezomib 2mg; Thalidomide 300mg; Melphalan 15mg	Bortezomib
55	male	C	PUC/ Dip	Clerical shopowner farmer	serious	Others	Possible	Grade 2	A	I	Predictable	Preventable	Haematological	Recto-sigmoid colon carcinoma	Irinotecan 125mg	Irinotecan
55	female	S	SSLC	unemployed	nonserious	Others	Probable	Grade 2	A	I	Predictable	Preventable	Gastrointestinal	Breast carcinoma	Doxorubicin 85mg; Cyclophosphamide 900mg	Cyclophosphamide
55	female	S	Below SSLC	unemployed	serious	Others	Possible	Grade 3 and above	I	SI	Predictable	Preventable	Haematological	NHL	Doxorubicin 43mg; Bleomycin 151mg; Vinblastine 10mg; Dacarbazine 650mg	Vinblastine
55	female	S	SSLC	unemployed	serious	Recovered completely	Probable	Grade 3 and above	I	I	Unpredictable	Not preventable	Gastrointestinal	CML	Imatinib 500mg	Imatinib
55	female	S	Below SSLC	unemployed	serious	Recovered completely	Possible	Grade 3 and above	I	MOI	Predictable	Preventable	Dermatological	Lung carcinoma	Paclitaxel 230mg; Carboplatin 530mg	Paclitaxel
55	female	S	Below SSLC	unemployed	serious	Recovered completely	Probable	Grade 3 and above	I	SI	Predictable	Preventable	Gastrointestinal	Sigmoid carcinoma	Oxaliplatin 200mg	Oxaliplatin
56	male	S	Below SSLC	Clerical shopowner farmer	nonserious	Recovered completely	Probable	Grade 1	M	I	Predictable	Preventable	Gastrointestinal	Ovarian carcinoma	Paclitaxel 280mg; Carboplatin 726mg	Paclitaxel
56	male	C	Graduate or PG	Clerical shopowner farmer	nonserious	Recovered completely	Probable	Grade 1	A	I	Unpredictable	Not preventable	Dermatological	Breast carcinoma	Paclitaxel 120mg; Trastuzumab 118mg	Paclitaxel
56	male	S	Below SSLC	Clerical shopowner farmer	nonserious	Recovered completely	Possible	Grade 2	I	MI	Predictable	Preventable	Gastrointestinal	Ovarian carcinoma	Paclitaxel 290mg; Carboplatin 600mg	Carboplatin
56	female	S	Below SSLC	unemployed	serious	Recovered completely	Possible	Grade 3 and above	I	MI	Predictable	Preventable	Gastrointestinal	Ovarian carcinoma	Paclitaxel 200mg; Carboplatin 530mg	Paclitaxel
57	female	C	PUC/ Dip	unemployed	nonserious	Recovered completely	Possible	Grade 1	A	I	Predictable	Not preventable	Others	Multiple Myeloma	Bortezomib 2mg; Thalidomide 300mg; Melphalan 15mg	Bortezomib
57	male	C	Graduate or PG	Semiprofession	serious	Recovered completely	Possible	Grade 1	A	I	Predictable	Preventable	Gastrointestinal	Breast carcinoma	Paclitaxel 118mg; Trastuzumab 100mg	Paclitaxel
57	male	S	Below SSLC	Clerical shopowner farmer	serious	Recovered completely	Possible	Grade 2	A	I	Predictable	Not preventable	Others	CML	Hydroxyurea 1500mg	Hydroxyurea
57	female	S	Below SSLC	unemployed	serious	Others	Possible	Grade 3 and above	I	SI	Predictable	Preventable	Haematological	NHL	Doxorubicin 90mg;Rituximab 700mg; Cyclophosphamide 1350mg; Vinblastine 2mg	Cyclophosphamide
58	female	S	Below SSLC	unemployed	nonserious	Recovered completely	Probable	Grade 1	I	MI	Predictable	Preventable	Haematological	Acute promyelocytic leukemia	Arsenic trioxide 10mg; Doxorubicin 65mg	Arsenic trioxide
58	female	C	PUC/ Dip	unemployed	nonserious	Others	Possible	Grade 1	A	I	Predictable	Preventable	Gastrointestinal	Breast carcinoma	Carboplatin 550mg; Paclitaxel 260mg	Carboplatin
58	male	S	Below SSLC	Clerical shopowner farmer	nonserious	Recovered completely	Possible	Grade 2	I	MI	Predictable	Preventable	Gastrointestinal	Multiple Myeloma	Bortezomib 2mg; Thalidomide 300mg; Melphalan 15mg	Bortezomib
58	male	C	Graduate or PG	unemployed	serious	Recovered completely	Possible	Grade 2	M	MI	Predictable	Not preventable	Neurological	Breast carcinoma	Paclitaxel 126mg; Doxorubicin 102mg	Paclitaxel
58	male	S	Below SSLC	unskilled	serious	Others	Possible	Grade 2	M	I	Predictable	Not preventable	Gastrointestinal	NHL	Doxorubicin 90mg;Rituximab 700mg; Cyclophosphamide 1350mg; Vinblastine 2mg	Doxorubicin
58	male	S	SSLC	semiskilled	serious	Recovered completely	Probable	Grade 2	A	I	Predictable	Not preventable	Others	Head and neck cancer	Oxaliplatin 150mg; Capecitabine 1500mg	Oxaliplatin
59	female	C	Graduate or PG	Profession	nonserious	Recovered completely	Possible	Grade 1	A	I	Predictable	Not preventable	Others	Breast carcinoma	Doxorubicin 90mg; Cyclophosphamide 900mg	Doxorubicin
59	male	C	Graduate or PG	Semiprofession	nonserious	Recovered completely	Possible	Grade 1	A	MI	Predictable	Not preventable	Others	HL	Vinblastine 10mg; Dacarbazine 617mg	Vinblastine
59	male	S	SSLC	Clerical shopowner farmer	nonserious	Others	Possible	Grade 1	A	I	Predictable	Preventable	Dermatological	NHL	Doxorubicin 90mg;Rituximab 700mg; Cyclophosphamide 1350mg; Vinblastine 2mg	Doxorubicin
60	female	S	Below SSLC	unemployed	serious	Recovered completely	Possible	Grade 3 and above	I	MI	Predictable	Preventable	Gastrointestinal	Vaginal carcinoma	Paclitaxel 300mg; Carboplatin 600mg	Paclitaxel
61	male	C	Graduate or PG	Semiprofession	serious	Recovered completely	Possible	Grade 2	A	MOI	Predictable	Preventable	Gastrointestinal	NHL	Doxorubicin 90mg;Rituximab 700mg; Cyclophosphamide 1350mg; Vinblastine 2mg	Cyclophosphamide
61	male	S	Below SSLC	Clerical shopowner farmer	serious	Recovered completely	Possible	Grade 3 and above	I	I	Predictable	Preventable	Haematological	Mantle cell lymphoma	Doxorubicin 76mg; Cyclophosphamide 950mg; Vinblastine 1.7mg	Cyclophosphamide
62	male	C	PUC/ Dip	Semiprofession	nonserious	Others	Possible	Grade 1	M	MI	Predictable	Preventable	Haematological	Breast carcinoma	Doxorubicin 80mg; Cyclophosphamide 800mg	Daunorubicin
62	female	S	SSLC	unemployed	nonserious	Recovered completely	Possible	Grade 1	A	I	Predictable	Preventable	Gastrointestinal	Ovarian carcinoma	Carboplatin 750mg; Paclitaxel 300mg	Carboplatin
62	female	C	Graduate or PG	unemployed	nonserious	Others	Possible	Grade 1	I	MOI	Predictable	Preventable	Haematological	Breast carcinoma	Doxorubicin 90mg; Cyclophosphamide 900mg	Doxorubicin
62	female	S	SSLC	unemployed	nonserious	Recovered completely	Possible	Grade 1	M	MI	Predictable	Preventable	Haematological	Ovarian carcinoma	Carboplatin 450mg; Paclitaxel 220mg	Carboplatin
62	male	C	Graduate or PG	Semiprofession	nonserious	Recovered completely	Probable	Grade 2	A	I	Unpredictable	Not preventable	Others	Breast carcinoma	Cyclophosphamide 980mg; Doxorubicin 98mg	Cyclophosphamide
62	female	S	Below SSLC	unemployed	nonserious	Recovered completely	Possible	Grade 2	M	I	Predictable	Not preventable	Others	Breast carcinoma	Doxorubicin 30mg	Doxorubicin
62	male	C	Graduate or PG	Clerical shopowner farmer	nonserious	Others	Possible	Grade 3 and above	M	MI	Predictable	Preventable	Haematological	Breast carcinoma	Cyclophosphamide 1200mg; Epirubicin 100mg	Cyclophosphamide
62	female	S	Below SSLC	unemployed	serious	Recovered completely	Probable	Grade 3 and above	I	SI	Predictable	Preventable	Haematological	Ovarian carcinoma	Carboplatin 650mg; Paclitaxel 310mg	Carboplatin
62	female	S	Below SSLC	unemployed	serious	Recovered completely	Possible	Grade 3 and above	I	MOI	Predictable	Preventable	Haematological	NHL	Doxorubicin 90mg;Rituximab 700mg; Cyclophosphamide 1350mg; Vinblastine 2mg	Doxorubicin
62	male	C	Profession and honour	Profession	serious	Recovered completely	Possible	Grade 3 and above	M	MI	Predictable	Preventable	Haematological	Gastric carcinoma	Zoledronate 4mg	Zoledronate
62	male	S	Below SSLC	semiskilled	serious	Others	Possible	Grade 3 and above	I	MI	Predictable	Preventable	Haematological	Multiple Myeloma	Bortezomib 2mg; Thalidomide 300mg; Melphalan 15mg	Bortezomib
62	male	S	SSLC	Clerical shopowner farmer	serious	Recovered completely	Possible	Grade 3 and above	I	MOI	Predictable	Not preventable	Others	NHL	Doxorubicin 90mg;Rituximab 700mg; Cyclophosphamide 1350mg; Vinblastine 2mg	Vinblastine
62	female	S	Below SSLC	unemployed	serious	Recovered completely	Possible	Grade 3 and above	I	MI	Predictable	Preventable	Haematological	HL	Doxorubicin 100mg; Vinblastine 20mg;Bleomycin 17mg;Dacarbazine 650mg	Doxorubicin
63	male	C	Below SSLC	Semiprofession	nonserious	Recovered completely	Probable	Grade 1	A	I	Predictable	Preventable	Gastrointestinal	Osteosarcoma femur	Etoposide 200mg; Ifosfamide 3200mg; Mesna 700mg	Etoposide
63	female	S	Below SSLC	unemployed	serious	Recovered completely	Possible	Grade 1	A	I	Predictable	Not preventable	Others	Supraglottic carcinoma	Cispatin 55mg	Cyclophosphamide
63	female	S	SSLC	unemployed	nonserious	Recovered completely	Possible	Grade 1	M	MI	Predictable	Not preventable	Others	Acute Promyelocytic Leukemia	Daunorubicin 85mg; Arsenic trioxide 10mg	Daunorubicin
63	female	S	Below SSLC	unemployed	serious	Recovered completely	Possible	Grade 2	A	I	Predictable	Preventable	Gastrointestinal	NR	NR	Capecitabine
63	female	S	Below SSLC	unemployed	serious	Recovered completely	Probable	Grade 2	I	MI	Predictable	Preventable	Gastrointestinal	Ovarian carcinoma	Paclitaxel 200mg; Carboplatin 530mg	Carboplatin
63	female	S	Below SSLC	unemployed	serious	Recovered completely	Probable	Grade 3 and above	I	SI	Predictable	Preventable	Haematological	HL	Cyclophosphamide 1050mg; Vincristine 0.2mg	Cyclophosphamide
64	male	C	PUC/ Dip	Profession	nonserious	Recovered completely	Probable	Grade 1	I	MI	Unpredictable	Not preventable	Others	Esophageal carcinoma	Cisplatin 53mg; Carboplatin 143mg	Carboplatin
64	female	C	Graduate or PG	unemployed	nonserious	Recovered completely	Possible	Grade 1	A	I	Predictable	Not preventable	Others	Gatro-esophageal junction carcinoma	Oxaliplatin 190mg	Oxaliplatin
64	male	S	Below SSLC	unemployed	serious	Recovered completely	Possible	Grade 1	M	MOI	Predictable	Not preventable	Infective	Multiple Myeloma	Bortezomib 2mg; Thalidomide 300mg; Melphalan 15mg	Bortezomib
64	female	S	Below SSLC	unemployed	serious	Recovered completely	Possible	Grade 3 and above	I	MI	Predictable	Preventable	Haematological	AML	Cytarabine 200mg	Cytarabine
64	female	S	SSLC	unemployed	serious	Others	Possible	Grade 3 and above	I	SI	Predictable	Not preventable	Others	Lung carcinoma	Paclitaxel 230mg; Carboplatin 5350mg	Carboplatin
65	male	S	SSLC	Clerical shopowner farmer	nonserious	Recovered completely	Probable	Grade 1	A	I	Predictable	Not preventable	CVS	Hypopharynx carcinoma	Cisplatin 77mg	Cisplatin
65	male	C	Graduate or PG	unemployed	serious	Recovered completely	Possible	Grade 2	M	I	Predictable	Preventable	Gastrointestinal	Breast carcinoma	Doxorubicin 95mg; Cyclophosphamide 950mg	Doxorubicin
65	male	C	Graduate or PG	unemployed	nonserious	Recovered completely	Possible	Grade 3 and above	I	MI	Predictable	Preventable	Haematological	NHL	Doxorubicin 90mg;Rituximab 700mg; Cyclophosphamide 1350mg; Vinblastine 2mg	Paclitaxel
65	female	S	Below SSLC	unemployed	serious	Recovered completely	Possible	Grade 3 and above	I	MI	Predictable	Preventable	Gastrointestinal	Ovarian carcinoma	Carboplatin 600mg; Paclitaxel 290mg	Carboplatin
65	female	S	Below SSLC	unemployed	serious	Recovered completely	Possible	Grade 3 and above	I	SI	Predictable	Preventable	Haematological	Ovarian carcinoma	Paclitaxel 200mg; Carboplatin 530mg	Carboplatin
66	female	S	SSLC	unemployed	nonserious	Recovered completely	Probable	Grade 2	I	MI	Predictable	Preventable	Gastrointestinal	Breast carcinoma	Doxorubicin 85mg; Cyclophosphamide 900mg	Cyclophosphamide
66	female	C	Graduate or PG	unemployed	nonserious	Recovered completely	Possible	Grade 2	A	I	Predictable	Preventable	Dermatological	Gatro-esophageal junction carcinoma	Oxaliplatin 190mg	Oxaliplatin
66	female	S	Below SSLC	unemployed	serious	Recovered completely	Possible	Grade 3 and above	I	MI	Predictable	Preventable	Haematological	Supra-glottic carcinoma	Cisplatin 58mg	Cisplatin
66	male	S	Below SSLC	Clerical shopowner farmer	serious	Recovered completely	Possible	Grade 3 and above	I	MI	Predictable	Not preventable	Neurological	Breast carcinoma	Doxorubicin 90mg; Cyclophosphamide 900mg	Cyclophosphamide
66	male	S	SSLC	Clerical shopowner farmer	serious	Recovered completely	Probable	Grade 3 and above	I	MI	Predictable	Not preventable	Neurological	NHL	Doxorubicin 90mg;Rituximab 700mg; Cyclophosphamide 1350mg; Vinblastine 2mg	Cyclophosphamide
67	female	S	Below SSLC	unemployed	serious	Recovered completely	Probable	Grade 2	I	MI	Predictable	Preventable	Gastrointestinal	Breast carcinoma	Doxorubicin 90mg; Paclitaxel 120mg	Doxorubicin
67	male	C	Graduate or PG	unemployed	serious	Recovered completely	Possible	Grade 2	M	I	Predictable	Not preventable	Others	Large B cell lymphoma	Cyclophosphamide 1300mg; Rituxiab 650mg; Doxorubicin 85mg	Cyclophosphamide
67	female	S	Below SSLC	unemployed	serious	Others	Possible	Grade 3 and above	I	SI	Unpredictable	Not preventable	Neurological	NHL	Doxorubicin 90mg;Rituximab 700mg; Cyclophosphamide 1350mg; Vinblastine 2mg	Cyclophosphamide
68	male	S	Below SSLC	unemployed	nonserious	Others	Probable	Grade 1	A	MI	Predictable	Preventable	Gastrointestinal	Hypopharynx carcinoma	Cisplatin 56mg	Cisplatin
68	male	C	Graduate or PG	unemployed	nonserious	Recovered completely	Possible	Grade 2	I	MI	Predictable	Not preventable	Dermatological	HL	Doxorubicin 100mg; Vinblastine 20mg;Bleomycin 17mg;Dacarbazine 650mg	Doxorubicin
68	male	C	Graduate or PG	unemployed	nonserious	Recovered completely	Possible	Grade 2	A	I	Predictable	Not preventable	Others	Ovarian choriocarcinoma	Oxaliplatin 85mg; 5-FU 3800mg;	Oxaliplatin
68	female	S	Below SSLC	unemployed	serious	Recovered completely	Possible	Grade 3 and above	I	SI	Predictable	Preventable	Haematological	Gastric carcinoma	Capecitabine 1000mg; Epirubicin 100mg; Oxaliplatin 135mg	Capecitabine
69	male	C	Graduate or PG	unemployed	serious	Recovered completely	Possible	Grade 2	M	SI	Predictable	Not preventable	Others	Ovarian carcinoma	Paclitaxel 275mg; Carboplatin 500mg	Paclitaxel
71	male	S	Below SSLC	unskilled	serious	Recovered completely	Possible	Grade 2	A	I	Unpredictable	Not preventable	Dermatological	Ovarian carcinoma	Paclitaxel 350mg, Carboplatin 300mg	Carboplatin
72	male	S	Below SSLC	Clerical shopowner farmer	nonserious	Recovered completely	Possible	Grade 1	I	SI	Predictable	Preventable	Gastrointestinal	Head and neck lymphoma	Cisplatin 60mg	Cisplatin
72	female	S	Below SSLC	unemployed	serious	Others	Probable	Grade 3 and above	I	MOI	Unpredictable	Not preventable	Infective	Breast carcinoma	Doxorubicin 85mg; Cyclophosphamide 850mg	Cyclophosphamide
76	male	S	Below SSLC	Clerical shopowner farmer	serious	Recovered completely	Possible	Grade 1	I	MOI	Predictable	Not preventable	Gastrointestinal	Rectal carcinoma	5-FU 70mg	5-FU
76	female	S	Below SSLC	unemployed	serious	Recovered completely	Possible	Grade 2	I	I	Predictable	Preventable	Gastrointestinal	Lung carcinoma	Cisplatin 150mg; Gemcitabine 1500mg	Cisplatin
76	female	S	Below SSLC	unemployed	serious	Recovered completely	Possible	Grade 2	M	MOI	Unpredictable	Not preventable	Gastrointestinal	Multiple Myeloma	Bortezomib 2mg; Thalidomide 300mg; Melphalan 15mg	Bortezomib

## Sheet: Sheet1
education coding:
S: school only
C: college
HL coding:
I: Inadequate
M: Marginal
A: Adequate
CL coding:
I: Intact
MI: mild impairment
MOI: moderate impairment
SI: severe impairment
